# Supplementary material for: Prevalence of intestinal parasitic infections and genetic differentiation of Strongyloides stercoralis among migrant workers from Myanmar, Lao PDR and Cambodia in northeastern Thailand
Source: PLoS One. 2022 Dec 30;17(12):e0279754. doi: 10.1371/journal.pone.0279754 (PMC9803317; doi:10.1371/journal.pone.0279754)
Supplement: S1 File — (XLSX) [file pone.0279754.s003.xlsx]

## Sheet: Sheet1
Accession	Continent	Country	Accession	Continent	Country		Accession	Continent	Country		Accession	Continent	Country		Accession	Continent
MW680430.1	American	Argentina	KX226367	SEA	Cambodia		LC179359.1	SEA	Thailand		KU962167.1	SEA	Lao PDR		ON954817_Cambodia	SEA	Migrant worker in Thailand
MW680431.1	American	Bolivia	KX226368	SEA	Cambodia		LC179358.1	SEA	Thailand		KU962159.1	SEA	Lao PDR		ON954818_Cambodia	SEA	Migrant worker in Thailand
MW680432.1	American	Peru	KX226369	SEA	Cambodia		LC179357.1	SEA	Thailand		KU962153.1	SEA	Lao PDR		ON954819_Cambodia	SEA	Migrant worker in Thailand
MW680433.1	American	Argentina	KX226370	SEA	Cambodia		LC179356.1	SEA	Thailand		KU962146.1	SEA	Lao PDR		ON954820_LaoPDR	SEA	Migrant worker in Thailand
MW680434.1	American	Dominican	KX226371	SEA	Cambodia		LC179355.1	SEA	Thailand		KU962145.1	SEA	Lao PDR		ON954821_LaoPDR	SEA	Migrant worker in Thailand
MW680435.1	American	Argentina	KX226372	SEA	Cambodia		LC179354.1	SEA	Thailand		KU962150.1	SEA	Lao PDR		ON954822_LaoPDR	SEA	Migrant worker in Thailand
MW680440.1	American	Argentina	KX226373	SEA	Cambodia		LC179353.1	SEA	Thailand		KU962141.1	SEA	Lao PDR		ON954823_Myanmar	SEA	Migrant worker in Thailand
MW680441.1	American	Paraguay	LC179225.1	SEA	Myanmar		LC179352.1	SEA	Thailand		KU962162.1	SEA	Lao PDR		ON954824_Myanmar	SEA	Migrant worker in Thailand
MW680442.1	American	Argentina	LC179224.1	SEA	Myanmar		LC179351.1	SEA	Thailand		KU962143.1	SEA	Lao PDR
MW680443.1	American	Argentina	LC179217.1	SEA	Myanmar		LC179350.1	SEA	Thailand		KU962156.1	SEA	Lao PDR
MW680436.1	American	Argentina	LC179216.1	SEA	Myanmar		LC179349.1	SEA	Thailand		KU962152.1	SEA	Lao PDR
MW680444.1	American	Paraguay	LC179215.1	SEA	Myanmar		LC179348.1	SEA	Thailand		KU962170.1	SEA	Lao PDR
MH921562.1	Western Asia	Iran	LC179214.1	SEA	Myanmar		LC179347.1	SEA	Thailand		KU962165.1	SEA	Lao PDR
MH921564.1	Western Asia	Iran	LC179213.1	SEA	Myanmar		LC179346.1	SEA	Thailand		KU962155.1	SEA	Lao PDR
MH921561.1	Western Asia	Iran	LC179212.1	SEA	Myanmar		LC179345.1	SEA	Thailand		KU962177.1	SEA	Lao PDR
MH921563.1	Western Asia	Iran	LC179210.1	SEA	Myanmar		LC179344.1	SEA	Thailand		KU962176.1	SEA	Lao PDR
MK049075.1	Western Asia	Iran	LC179208.1	SEA	Myanmar		LC179343.1	SEA	Thailand		KU962174.1	SEA	Lao PDR
MK049076.1	Western Asia	Iran	LC179207.1	SEA	Myanmar		LC179342.1	SEA	Thailand		KU962166.1	SEA	Lao PDR
MK049077.1	Western Asia	Iran	LC179206.1	SEA	Myanmar		LC179341.1	SEA	Thailand		KU962164.1	SEA	Lao PDR
MK049078.1	Western Asia	Iran	LC179137.1	SEA	Myanmar		LC179340.1	SEA	Thailand		KU962148.1	SEA	Lao PDR
MK049079.1	Western Asia	Iran	LC179136.1	SEA	Myanmar		LC179339.1	SEA	Thailand		KU962140.1	SEA	Lao PDR
MK049081.1	Western Asia	Iran	LC179135.1	SEA	Myanmar		LC179338.1	SEA	Thailand		KU962178.1	SEA	Lao PDR
MK049082.1	Western Asia	Iran	LC179134.1	SEA	Myanmar		LC179337.1	SEA	Thailand		KU962161.1	SEA	Lao PDR
MK049083.1	Western Asia	Iran	LC179133.1	SEA	Myanmar		LC179336.1	SEA	Thailand		KU962158.1	SEA	Lao PDR
MK049084.1	Western Asia	Iran	LC179132.1	SEA	Myanmar		LC179335.1	SEA	Thailand		KU962154.1	SEA	Lao PDR
MK049085.1	Western Asia	Iran	LC179131.1	SEA	Myanmar		LC179334.1	SEA	Thailand		KU962151.1	SEA	Lao PDR
MK049086.1	Western Asia	Iran	LC179130.1	SEA	Myanmar		LC179333.1	SEA	Thailand		KU962147.1	SEA	Lao PDR
MK049087.1	Western Asia	Iran	LC179129.1	SEA	Myanmar		LC179332.1	SEA	Thailand		KU962144.1	SEA	Lao PDR
MK049088.1	Western Asia	Iran	LC179128.1	SEA	Myanmar		LC179331.1	SEA	Thailand		KU962169.1	SEA	Lao PDR
MK049089.1	Western Asia	Iran	LC179127.1	SEA	Myanmar		LC179330.1	SEA	Thailand		KU962168.1	SEA	Lao PDR
MK049090.1	Western Asia	Iran	LC179078.1	SEA	Myanmar		LC179313.1	SEA	Thailand		KU962172.1	SEA	Lao PDR
MK049091.1	Western Asia	Iran	LC179080.1	SEA	Myanmar		LC179312.1	SEA	Thailand
MK049092.1	Western Asia	Iran	LC179485.1	SEA	Myanmar		LC179311.1	SEA	Thailand
MK049093.1	Western Asia	Iran	LC179484.1	SEA	Myanmar		LC179310.1	SEA	Thailand
MK049094.1	Western Asia	Iran	LC179483.1	SEA	Myanmar		LC179309.1	SEA	Thailand
MK049095.1	Western Asia	Iran	LC179482.1	SEA	Myanmar		LC179308.1	SEA	Thailand
MK049096.1	Western Asia	Iran	LC179147.1	SEA	Myanmar		LC179307.1	SEA	Thailand
MK049097.1	Western Asia	Iran	LC179146.1	SEA	Myanmar		MN509460.1	SEA	Thailand
MK049098.1	Western Asia	Iran	LC179145.1	SEA	Myanmar		KY081226.1	SEA	Thailand
MK049099.1	Western Asia	Iran	LC179143.1	SEA	Myanmar		KY081242.1	SEA	Thailand
MK049100.1	Western Asia	Iran	LC179142.1	SEA	Myanmar		KY081238.1	SEA	Thailand
MK049101.1	Western Asia	Iran	LC179141.1	SEA	Myanmar		KY081228.1	SEA	Thailand
MK049102.1	Western Asia	Iran	LC179140.1	SEA	Myanmar		KY081225.1	SEA	Thailand
MK049103.1	Western Asia	Iran	LC179139.1	SEA	Myanmar		MN509456.1	SEA	Thailand
MK049104.1	Western Asia	Iran	LC179083.1	SEA	Myanmar		MN509454.1	SEA	Thailand
MK049110.1	Western Asia	Iran	LC179084.1	SEA	Myanmar		KY081241.1	SEA	Thailand
MK049111.1	Western Asia	Iran	LC179085.1	SEA	Myanmar		KY081240.1	SEA	Thailand
MK049113.1	Western Asia	Iran	LC179086.1	SEA	Myanmar		KY081239.1	SEA	Thailand
MK049114.1	Western Asia	Iran	LC179087.1	SEA	Myanmar		KY081237.1	SEA	Thailand
MK040538.1	East Asia	China	LC179088.1	SEA	Myanmar		KY081236.1	SEA	Thailand
MK040539.1	East Asia	China	LC179089.1	SEA	Myanmar		KY081232.1	SEA	Thailand
MK040537.1	East Asia	China	LC179113.1	SEA	Myanmar		MN509455.1	SEA	Thailand
LC179027.1	SEA	Japan	LC179112.1	SEA	Myanmar		KY081231.1	SEA	Thailand
LC179028.1	SEA	Japan	LC179111.1	SEA	Myanmar		KY081224.1	SEA	Thailand
LC179535.1	SEA	Japan	LC179110.1	SEA	Myanmar		MN509457.1	SEA	Thailand
LC179536.1	SEA	Japan	LC179109.1	SEA	Myanmar		KY081235.1	SEA	Thailand
LC179537.1	SEA	Japan	LC179108.1	SEA	Myanmar		KY081227.1	SEA	Thailand
LC179538.1	SEA	Japan	LC179107.1	SEA	Myanmar		MN509458.1	SEA	Thailand
LC179539.1	SEA	Japan	LC179106.1	SEA	Myanmar
LC179540.1	SEA	Japan	LC179105.1	SEA	Myanmar
LC179541.1	SEA	Japan	LC179060.1	SEA	Myanmar
LC085500.1	African	Central African Republic	LC179059.1	SEA	Myanmar
LC085498.1	African	Central African Republic	LC179058.1	SEA	Myanmar
LC085499.1	African	Central African Republic	LC179057.1	SEA	Myanmar
LC179527.1	African	Uganda	LC179056.1	SEA	Myanmar
LC179528.1	African	Uganda	LC179055.1	SEA	Myanmar
LC179529.1	African	Uganda	LC179031.1	SEA	Myanmar
LC179530.1	African	Uganda	LC179029.1	SEA	Myanmar
LC179531.1	African	Uganda	LC179504.1	SEA	Myanmar
LC179532.1	African	Uganda	LC179505.1	SEA	Myanmar
			LC179506.1	SEA	Myanmar
			LC179507.1	SEA	Myanmar
			LC179508.1	SEA	Myanmar
			LC179509.1	SEA	Myanmar
			LC179510.1	SEA	Myanmar
			LC179511.1	SEA	Myanmar
			LC179526.1	SEA	Myanmar
			LC179525.1	SEA	Myanmar
			LC179524.1	SEA	Myanmar
			LC179523.1	SEA	Myanmar
			LC179522.1	SEA	Myanmar
			LC179521.1	SEA	Myanmar
			LC179520.1	SEA	Myanmar
			LC179519.1	SEA	Myanmar
			LC179518.1	SEA	Myanmar
			LC179517.1	SEA	Myanmar
			LC179516.1	SEA	Myanmar
			LC179515.1	SEA	Myanmar
			LC179514.1	SEA	Myanmar
			LC179513.1	SEA	Myanmar
			LC179512.1	SEA	Myanmar
			LC179503.1	SEA	Myanmar
			LC179502.1	SEA	Myanmar
			LC179499.1	SEA	Myanmar
			LC533902.1	SEA	Myanmar
